# Supplementary material for: Ligand-Specific Nano-Contrast Agents Promote Enhanced Breast Cancer CT Detection at 0.5 mg Au
Source: Int J Mol Sci. 2022 Sep 1;23(17):9926. doi: 10.3390/ijms23179926 (PMC9456125; doi:10.3390/ijms23179926)
Supplement: Supplementary file 1 [file ijms-23-09926-s001.zip]

Archive with 1 entries (1 files):
- ijms-1882511-supplementary.pdf
